# Supplementary material for: Effects of artificially-simulated acidification on potential soil nitrification activity and ammonia oxidizing microbial communities in greenhouse conditions
Source: PeerJ. 2022 Oct 3;10:e14088. doi: 10.7717/peerj.14088 (PMC9536323; doi:10.7717/peerj.14088)
Supplement: Supplemental Information 17 [file peerj-10-14088-s017.zip]

Archive with 7 entries (6 files):
- AOB raw-data - T4/T4-1.bamoA1F_bamoA2R.R1.raw.fastq.gz
- AOB raw-data - T4/T4-1.bamoA1F_bamoA2R.R2.raw.fastq.gz
- AOB raw-data - T4/T4-2.bamoA1F_bamoA2R.R1.raw.fastq.gz
- AOB raw-data - T4/T4-2.bamoA1F_bamoA2R.R2.raw.fastq.gz
- AOB raw-data - T4/T4-3.bamoA1F_bamoA2R.R1.raw.fastq.gz
- AOB raw-data - T4/T4-3.bamoA1F_bamoA2R.R2.raw.fastq.gz
- AOB raw-data - T4/
